# Supplementary material for: Local assembly of long reads enables phylogenomics of transposable elements in a polyploid cell line
Source: Nucleic Acids Res. 2022 Sep 26;50(21):e124. doi: 10.1093/nar/gkac794 (PMC9757076; doi:10.1093/nar/gkac794)
Supplement: gkac794_Supplemental_Files [file gkac794_supplemental_files.zip]

Archive with 5 entries (5 files):
- SupplementalFile1.zip
- SupplementalFile2.zip
- SupplementalFile3.zip
- SupplementalFile4.zip
- supplemental_dias_et_al.pdf
